# Supplementary material for: Sleep Quality and Influencing Factors of Nurses in Fever Clinics During Closed-Loop Management: An Exploratory Mixed-Methods Study
Source: Healthcare (Basel). 2026 May 29;14(11):1507. doi: 10.3390/healthcare14111507 (PMC13256985; doi:10.3390/healthcare14111507)
Supplement: Supplementary file 1 [file healthcare-14-01507-s001.zip]

Archive with 1 entries (1 files):
- healthcare-4247007-supplementary.pdf
